# Supplementary material for: Assessment of PPMV-1 Genotype VI Virulence in Pigeons and Chickens and Protective Effectiveness of Paramyxovirus Vaccines in Pigeons
Source: Viruses. 2024 Oct 9;16(10):1585. doi: 10.3390/v16101585 (PMC11512342; doi:10.3390/v16101585)
Supplement: Supplementary file 1 [file viruses-16-01585-s001.zip]

Archive with 1 entries (1 files):
- viruses-3197458-supplementary.pdf
